# Supplementary material for: Different Characteristics and Clinical Outcomes between Early-Onset and Late-Onset Asthma: A Prospective Cohort Study
Source: J Clin Med. 2022 Dec 9;11(24):7309. doi: 10.3390/jcm11247309 (PMC9785577; doi:10.3390/jcm11247309)
Supplement: Supplementary file 1 [file jcm-11-07309-s001.zip]

Archive with 1 entries (1 files):
- jcm-2049492-supplementary.pdf
